# Supplementary material for: Assessing the Hypertension Risk: A Deep Dive into Cereal Consumption and Cooking Methods—Insights from China
Source: Nutrients. 2024 Sep 8;16(17):3027. doi: 10.3390/nu16173027 (PMC11397540; doi:10.3390/nu16173027)
Supplement: Supplementary file 1 [file nutrients-16-03027-s001.zip]

Archive with 1 entries (1 files):
- nutrients-3136063-supplementary.pdf
